# Supplementary material for: A test method for selecting suitable cleaning indicators for routine cleaning monitoring on a washer-disinfector in a central sterile supply department
Source: PLoS One. 2025 Jul 1;20(7):e0326380. doi: 10.1371/journal.pone.0326380 (PMC12212569; doi:10.1371/journal.pone.0326380)
Supplement: S1 Data — (XLSX) [file pone.0326380.s001.xlsx]

## Sheet: 未洗净示图（V240407）
未洗净评价值5~9的图样示例
评价值	STF	特锐 红	特锐 蓝	GCI 红	GCI橙	GCI 黄	GCI 绿	GCI 蓝	GCI 紫
未清洗
11	-
12	-
13		-			-			-
14			-		-	-
15	-	-	-		-

## Sheet: 总表（V240407）
NOTE ① 【Enzy or Alka】-：No，1：First，2：later. ② 【CPI difficulty】0-4：order for cleaning，5-9：residue amount，-：not involved，?：unclear.
Water	Detergent	Enzy	Alka	STF	Shinva	Terr Red	Terr Blue	GKE Red	GKE Orange	GKE Yellow	GKE Green	GKE Blue	GKE Purple	Getinge	Test time	测试号		Results	开始时间
normal	Deppe	1	2	3	0	3	1	4	2	2	3	3	4	?	2023年12月6日 10:12	T1101		#VALUE!
de-ion	Deppe	1	2	0	0	3	1	4	1	2	3	3	4	?	2023年12月9日 09:20	T2101		#VALUE!
de-ion	Deppe	1	2	0	0	3	1	4	1	2	3	3	4	?	2024年1月13日 14:31	T2106		#VALUE!
de-ion	Deppe	1	2	0	0	3	1	11	1	2	3	3	11	?	2024年1月16日 19:48	T2107		#VALUE!
de-ion	Deppe	1	2	0	0	3	1	4	1	2	3	3	11	?	2024年1月16日 20:56	T2108		#VALUE!
de-ion	Deppe	1	2	0	0	3	1	4	1	2	3	3	13	?	2024年1月16日 22:17	T2109		#VALUE!
de-ion	Dr. Weigert	1	2	0	0	2	1	14	1	3	3	4	15	?	2023年12月29日 17:06	T2301		#VALUE!
de-ion	Dr. Weigert	1	2	0	0	2	1	15	1	3	3	4	15	?	2024年1月9日 16:13	T2308		#VALUE!
de-ion	Ruhof	1	2	4	0	4	1	12	1	2	3	4	11	?	2024年1月22日 10:24	T2401		#VALUE!
de-ion	Ruhof	1	2	0	0	3	1	11	1	2	3	3	14	?	2024年1月22日 11:33	T2402		#VALUE!
de-ion	Ruhof	1	2	0	0	4	1	13	1	2	3	4	12	?	2024年1月22日 15:22	T2403		#VALUE!
de-ion	Ruhof	1	2	0	0	4	1	11	1	2	3	4	11	?	2024年1月24日 13:57	T2404		#VALUE!
de-ion	Ruhof	1	2	1	0	4	1	13	2	3	4	4	12	?	2024年1月24日 14:59	T2405		#VALUE!
de-ion	Deppe	1	2	-	0	?	-	4	-	1	2	3	4	-	2023年5月8日 11:29	T3101		#VALUE!
de-ion	Deppe	1	2	-	0	?	-	13	-	1	1	2	3	-	2023年5月8日 15:14	T3102		#VALUE!
de-ion	Deppe	1	2	-	0	?	-	13	-	1	2	3	4	-	2023年5月9日 09:48	T3103		#VALUE!
normal	Deppe	2	1	2	0	2	1	15	2	4	3	3	4	?	2023年12月7日 11:12	T1104		#VALUE!
normal	Deppe	2	1	2	0	3	2	15	1	4	2	2	4	?	2023年12月7日 16:54	T1107		#VALUE!
de-ion	Deppe	2	1	0	0	2	1	15	1	13	2	2	3	?	2023年12月13日 17:07	T2104		#VALUE!
de-ion	Deppe	2	1	0	0	3	2	15	1	15	1	3	13	?	2024年1月19日 09:24	T2118		#VALUE!
de-ion	Deppe	2	1	1	0	4	2	15	2	12	3	4	14	?	2024年1月19日 11:37	T2119		#VALUE!
de-ion	Deppe	2	1	0	0	3	1	15	1	12	2	3	14	?	2024年1月19日 14:34	T2120		#VALUE!
de-ion	Deppe	2	1	0	0	3	1	15	1	12	2	3	12	?	2024年1月19日 15:50	T2121		#VALUE!
de-ion	Dr. Weigert	2	1	0	0	3	1	13	2	3	2	4	11	?	2023年12月30日 16:28	T2304		#VALUE!
de-ion	Dr. Weigert	2	1	0	0	3	1	14	2	3	2	4	11	?	2024年1月9日 11:11	T2306		#VALUE!
de-ion	Dr. Weigert	2	1	0	0	2	1	14	1	2	2	3	11	?	2024年1月9日 14:22	T2307		#VALUE!
de-ion	Dr. Weigert	2	1	0	0	2	1	13	2	2	2	3	11	?	2024年1月9日 19:35	T2309		#VALUE!
de-ion	Marge	1	1	1	0	3	1	11	2	3	2	3	4	?	2023年12月15日 14:48	T2202	特效碱酶是同时酶碱	#VALUE!
de-ion	Marge	1	1	1	0	2	1	13	1	3	2	4	4	?	2024年1月12日 20:18	T2206		#VALUE!
de-ion	Marge	1	1	0	0	2	1	12	1	3	2	4	3	?	2024年1月12日 21:15	T2207		#VALUE!
normal	Deppe	-	1	2	0	3	1	15	2	15	4	11	14	?	2023年12月6日 17:08	T1103		#VALUE!
normal	Deppe	-	1	3	0	3	1	15	2	15	4	4	12	?	2023年12月7日 14:27	T1105		#VALUE!
normal	Deppe	-	1	2	0	2	1	15	1	15	2	2	11	?	2023年12月7日 16:14	T1106		#VALUE!
de-ion	Deppe	-	1	0	0	2	1	15	1	15	2	2	3	?	2023年12月9日 17:14	T2103		#VALUE!
de-ion	Deppe	-	1	0	0	2	1	15	1	15	2	2	3	?	2023年12月14日 10:26	T2105		#VALUE!
de-ion	Deppe	-	1	1	0	4	2	15	2	15	3	4	11	?	2024年1月18日 09:31	T2114		#VALUE!
de-ion	Deppe	-	1	1	0	4	2	15	2	15	3	4	13	?	2024年1月18日 11:09	T2115		#VALUE!
de-ion	Deppe	-	1	1	0	4	2	15	2	15	3	4	13	?	2024年1月18日 14:51	T2116		#VALUE!
de-ion	Deppe	-	1	1	0	4	2	15	2	15	3	4	13	?	2024年1月18日 16:33	T2117		#VALUE!
de-ion	Deppe	-	1	4	0	4	2	15	1	15	3	4	14	?	2024年1月21日 10:25	T2122		#VALUE!
de-ion	Dr. Weigert	-	1	0	0	2	1	14	1	2	2	3	11	?	2023年12月30日 15:05	T2303		#VALUE!
de-ion	Dr. Weigert	-	1	0	0	2	1	11	1	3	2	3	4	?	2023年12月30日 17:40	T2305		#VALUE!
de-ion	Ruhof	-	1	0	0	2	1	15	1	15	2	12	15	?	2024年1月25日 15:26	T2411		#VALUE!
de-ion	Ruhof	-	1	0	0	2	1	15	1	15	2	14	15	?	2024年1月25日 16:27	T2412		#VALUE!
de-ion	Deppe	-	1	-	0	?	-	15	-	1	2	3	4	-	2023年5月11日 14:28	T3201		#VALUE!
de-ion	Deppe	-	1	-	0	?	-	15	-	11	1	2	14	-	2023年5月11日 15:36	T3202		#VALUE!
de-ion	Deppe	-	1	-	0	?	-	15	-	1	2	3	14	-	2023年5月12日 09:43	T3203		#VALUE!
normal	Deppe	1	-	2	0	11	1	15	1	12	15	15	15	?	2023年12月6日 11:28	T1102		#VALUE!
de-ion	Deppe	1	-	0	0	12	1	15	2	3	15	15	15	?	2023年12月9日 15:15	T2102		#VALUE!
de-ion	Deppe	1	-	1	0	4	2	15	2	3	15	15	15	?	2024年1月17日 09:42	T2110		#VALUE!
de-ion	Deppe	1	-	1	0	4	2	15	2	3	15	15	15	?	2024年1月17日 11:10	T2111		#VALUE!
de-ion	Deppe	1	-	1	0	4	2	15	2	3	15	15	15	?	2024年1月17日 14:38	T2112		#VALUE!
de-ion	Deppe	1	-	1	0	4	2	15	2	3	15	15	15	?	2024年1月17日 16:10	T2113		#VALUE!
de-ion	Marge	1	-	0	0	3	1	12	1	2	2	3	11	?	2023年12月15日 10:16	T2201	全效多酶None碱	#VALUE!
de-ion	Marge	1	-	0	0	3	1	14	1	2	2	4	14	?	2024年1月12日 10:45	T2203		#VALUE!
de-ion	Marge	1	-	0	0	3	1	14	1	2	2	4	15	?	2024年1月12日 16:28	T2204		#VALUE!
de-ion	Marge	1	-	0	0	3	1	15	1	2	2	4	15	?	2024年1月12日 19:20	T2205		#VALUE!
de-ion	Dr. Weigert	1	-	0	0	2	1	15	1	3	12	15	15	?	2023年12月30日 10:28	T2302		#VALUE!
de-ion	Ruhof	1	-	1	0	3	1	15	2	11	15	15	15	?	2024年1月24日 16:05	T2406		#VALUE!
de-ion	Ruhof	1	-	1	0	11	1	15	2	11	15	15	15	?	2024年1月24日 16:59	T2407		#VALUE!
de-ion	Ruhof	1	-	1	0	3	1	15	1	11	15	15	15	?	2024年1月25日 10:00	T2408		#VALUE!
de-ion	Ruhof	1	-	0	0	2	1	15	1	11	15	15	15	?	2024年1月25日 11:16	T2409		#VALUE!
de-ion	Ruhof	1	-	0	0	2	1	15	1	11	15	15	15	?	2024年1月25日 14:17	T2410		#VALUE!
de-ion	Deppe	1	-	-	0	?	-	15	-	11	1	2	15	-	2023年5月12日 11:10	T3301		#VALUE!
de-ion	Deppe	1	-	-	0	?	-	15	-	1	2	15	15	-	2023年5月15日 14:24	T3302		#VALUE!
de-ion	Deppe	1	-	-	0	?	-	15	-	1	14	15	15	-	2023年5月15日 15:46	T3303		#VALUE!
de-ion	Deppe	-	-	-	0	?	-	15	-	1	15	15	15	-	2023年5月17日 09:44	T3401		#VALUE!
de-ion	Deppe	-	-	-	0	?	-	4	-	1	2	3	4	-	2023年5月17日 10:44	T3402		#VALUE!
de-ion	Deppe	-	-	-	0	?	-	14	-	1	2	3	12	-	2023年5月17日 15:26	T3403		#VALUE!
de-ion	Deppe	-	-	-	0	?	-	3	-	1	2	4	15	-	2023年6月7日 09:45	T3501		#VALUE!
de-ion	Deppe	-	-	-	0	?	-	15	-	1	15	15	15	-	2023年6月7日 11:00	T3502		#VALUE!
de-ion	Deppe	-	-	-	0	?	-	15	-	1	15	15	15	-	2023年6月15日 12:21	T3503		#VALUE!
de-ion	Deppe	-	-	-	0	?	-	15	-	1	15	15	15	-	2023年6月15日 14:41	T3504		#VALUE!
de-ion	Deppe	-	-	-	0	?	-	15	-	1	15	15	15	-	2023年6月15日 15:50	T3505		#VALUE!
de-ion	None	-	-	14	0	14	11	15	11	15	15	15	15	?	2024年3月27日 09:01	T4001		#VALUE!
de-ion	None	-	-	14	0	14	13	15	11	15	15	15	15	?	2024年3月27日 09:48	T4002		#VALUE!
de-ion	None	-	-	14	0	14	13	15	12	15	15	15	15	?	2024年3月27日 10:36	T4003		#VALUE!
de-ion	None	-	-	14	0	14	13	15	11	15	15	15	15	?	2024年3月27日 11:33	T4004		#VALUE!
de-ion	None	-	-	14	0	14	13	15	11	15	15	15	15	?	2024年3月27日 13:58	T4005		#VALUE!
de-ion	None	-	-	14	0	14	13	15	11	15	15	15	15	?	2024年3月27日 14:48	T4006		#VALUE!
de-ion	None	-	-	14	0	14	13	15	11	15	15	15	15	?	2024年3月27日 15:32	T4007		#VALUE!
de-ion	None	-	-	14	0	14	13	15	11	15	15	15	15	?	2024年3月27日 16:18	T4008		#VALUE!
de-ion	None	-	-	14	0	14	13	15	11	15	15	15	15	?	2024年3月27日 17:08	T4009		#VALUE!
de-ion	None	-	-	14	0	14	13	15	11	15	15	15	15	?	2024年3月27日 17:55	T4010		#VALUE!
de-ion	Deppe	1	2	0	0	3	2	12	1	2	2	3	4	?	2024年3月30日 10:05	T4106		#VALUE!
de-ion	Deppe	1	2	0	0	3	3	14	1	2	3	3	4	?	2024年3月30日 10:53	T4107		#VALUE!
de-ion	Deppe	1	2	0	0	3	3	11	1	2	3	3	4	?	2024年3月30日 14:01	T4109		#VALUE!
de-ion	Deppe	1	2	0	0	3	2	4	1	2	3	3	4	?	2024年3月30日 14:51	T4110		#VALUE!
de-ion	Deppe	1	2	0	0	3	2	14	1	2	3	3	4	?	2024年3月30日 15:43	T4111		#VALUE!
de-ion	Deppe	1	2	0	0	3	3	14	1	2	3	3	4	?	2024年3月30日 11:39	T4108		#VALUE!
de-ion	Deppe	2	1	2	0	2	2	14	1	3	2	3	4	?	2024年3月30日 15:43	T4206		#VALUE!
de-ion	Deppe	2	1	2	0	1	2	14	1	3	1	3	4	?	2024年4月1日 08:51	T4207		#VALUE!
de-ion	Deppe	2	1	2	0	2	2	12	1	3	2	3	4	?	2024年4月1日 09:52	T4208		#VALUE!
de-ion	Deppe	2	1	2	0	1	2	14	1	3	1	3	4	?	2024年4月1日 10:48	T4209		#VALUE!
de-ion	Deppe	2	1	2	0	2	2	13	1	3	1	3	4	?	2024年4月1日 11:35	T4210		#VALUE!
de-ion	Deppe	2	1	1	0	1	2	12	1	3	1	3	3	?	2024年4月1日 14:09	T4211		#VALUE!
de-ion	Deppe	1	-	13	0	14	2	15	1	1	15	15	15	?	2024年4月3日 09:11	T4306		#VALUE!
de-ion	Deppe	1	-	13	0	14	2	15	1	1	15	15	15	?	2024年4月3日 10:20	T4307		#VALUE!
de-ion	Deppe	1	-	13	0	14	2	15	1	1	15	15	15	?	2024年4月3日 11:16	T4308		#VALUE!
de-ion	Deppe	1	-	13	0	14	12	15	1	1	15	15	15	?	2024年4月3日 14:05	T4309		#VALUE!
de-ion	Deppe	1	-	13	0	14	2	15	1	1	15	15	15	?	2024年4月3日 15:05	T4310		#VALUE!
de-ion	Deppe	1	-	13	0	14	2	15	1	1	15	15	15	?	2024年4月3日 16:14	T4311		#VALUE!
de-ion	Deppe	-	1	2	0	1	1	15	1	15	14	15	15	?	2024年4月6日 08:47	T4408		#VALUE!
de-ion	Deppe	-	1	2	0	1	1	15	1	15	13	15	15	?	2024年4月6日 09:46	T4409		#VALUE!
de-ion	Deppe	-	1	2	0	1	1	15	1	15	13	15	15	?	2024年4月6日 10:35	T4410		#VALUE!
de-ion	Deppe	-	1	2	0	1	1	15	1	15	11	15	15	?	2024年4月6日 11:25	T4411		#VALUE!
